# Supplementary material for: Topical diclofenac vs placebo for the treatment of chronic Achilles tendinopathy: A randomized controlled clinical trial
Source: PLoS One. 2021 Mar 4;16(3):e0247663. doi: 10.1371/journal.pone.0247663 (PMC7932128; doi:10.1371/journal.pone.0247663)
Supplement: S2 Table — (XLSX) [file pone.0247663.s003.xlsx]

## Sheet: Study Appointments
Drug																		VISA-A						TAS			Return to sport/activity			Pain during activities				Current pain (at rest)				PPT threshold		AT stiffness			Symptom improvement
Subject #	Age	BMI	Side	Type (M or I)	Symptoms (months)	OU, UU or A	Length of last episode (months)	Returned Subject Diary	Drug adherence	PA (d/wk)	Doctor	Physiotherapist	Massage Therapist	Chiropractic	Strength Coach	Physio	Other Txt during study	Baseline	Visit 2	Follow-Up	4wk change	Change	Before injury	Baseline Visit		Visit 2: return to sport Y/N	Follow Up Q: return? Y/N	If Y, rate pain during activity 0-10	Baseline	Check In 1	Check In 2	Visit 2		Baseline	Check In 1	Check In 2	Visit 2	Visit 1	Visit 2	Vist 1	Visit 2	Difference	Email Check In1	Email Check In2	Visit 2	Email Check In1	Email Check In2	Visit 2
F001	45	26.8	r	m	12	OU	3	n				Y	Y	Y	Y	N	Y	54	85	85	31	31	5	5		n	Y	0	2	6	5	2		0	0	0	0	205.333	438.667	710.333	806.333	96	2	2	3	3	3	4
M003	27	25.3	l	m	24	OU	4	y	100	6.25		Y		Y		N	N	73	79	77	6	4	10	10		n	Y	4	3	7	4	1		0	0	0	0	100	97.3333	805	899.667	94.6667	2	3	3	3	4	4
F005	59	20.6	l	m	168	OU	168	y	97.6	5.5		Y		Y		Y	N	46	63	57	17	11	7	6		n	Y	6	3	7	6	2		0	2	3	1	126	230	646.667	700.333	53.6667	1	1	1	2	2	2
F007	37	24.9	l	i	18	A	18	y	94.45	5.75		Y	Y	Y		N	Y	20	45	73	25	53	7	2		n	N	N	8	7	6	5		0	3	2	1	480	220.667	805.333	836.667	31.3333	3	2	3	4	3	4
F009	48	29	l	i	11	OU	8	n	72.65	6		Y	Y			N	N	74	76	63	2	-11	5	5		n	N	N	4	4	1	2		1	1	0	1	164	154.667	592.333	740	147.667	2	3	3	3	4	4
F011	55	29.8	r	i	16	OU	16	y	100	6.25		Y	Y	Y	Y	N	Y	4	25	8	21	4	4	2		y	Y	9	6	6	4	5		5	6	2	5	584	431.333	873	860	-13	3	1	3	4	2	4
M014	51	27.9	r	m	3	OU	3	y	100	5.75		Y				N	N	47	49		2		7	5		n			5	6	6	6		5	6	4	4		183.333	813.667	742.667	-71	2	2	3	3	3	4
M018	24	22.3	r	m	6	OU	6	y	97.6	3		Y				n	n	71	71	74	0	3	7	4		n	N	N	3	3	5	5		0	0	1	0	306	349.333	929.667	953	23.3333	3	1	1	4	2	2
M019	20	20.9	r	m	36	OU	12	n				Y				n	n	55	68	55	13	0	7	9		y	Y	4	7	6	8	7		1	4	5	4	552.667	264.667	541.333	718.333	177	2	2	3	3	3	4
F023	53	21.4	r	m	36	A	36	n				Y				n	n	76	82	77	6	1	7	5		n	y	2	4	3	2	1		0	1	0	0	71.3333	55.3333	729.667	606.333	-123.333	2	2	3	3	3	4
M025	42	27.4	r	i	60	OU	48	y	100	4		Y				n	n	39	36		-3		7	5		n			5	8		5		1	2		6	96.6667	44	667.667	771	103.333	2		2	3	1	3
M026	32	21.1	l	m	3	OU	19	y	88.1	6		y		y		n	n	78	87	98	9	20	7	7		n	y	1	3	2	2	2		1	0	0	0	109.333	330	737	690	-47	2	2	3	3	3	4
M027	48	24.7	l	i	24	OU	24	y	94.05	3.5		y				n	n	52	67	60	15	8	5	7		n	y	4	5	5	2	3		2	3	4	2	146.667	268	645.667	926	280.333	3	3	3	4	4	4
F028	43	27.1	r	m	324	OU	3	y	58.6	3.25		Y		Y	Y	y	y	77	95	93	18	16	9	6		n	y	1	2		2	0		0		1	0	93.3333	183.333	859	707	-152		3	3	1	4	4
F029	45	23	r	i	240	OU	240	y	97.6	4		y	y			n	n	64	60	48	-4	-16	9	9		n	y	8	1	5	6	7		0	0	0	0	78	68	542.667	803.333	260.667	2	3	2	3	4	3
F032	48	25	r	i	78	OU	78	y	100	4.25		y	y			y	n	33	12	18	-21	-15	3	3		n	y	9	8	8	9	8		1	0	2	2	282.667	232.667	530.667	701.333	170.667	2	2	2	3	3	3
M034	55	25.5	r	i	24	OU	24	y	94.05	5.75		y	y	y		n	n	31	43	41	12	10	8	7		n	N	N	7	4	4	4		0	0	1	2	218	95.3333	616.667	717.333	100.667	3	2	2	4	3	3
F035	53	27.1	l	m	18	OU	4	n				y				n	n	48	52	33	4	-15	5	2		n	N	N	7	3	3	3		4	2	2	2	32	156.667	702	729	27	3	2	3	4	3	4
F036	42	29.9	l	m	48	OU	48	n				y	y		y	n	n	56	53	55	-3	-1	7	3		n	N	N	4	3	3	3		1	2	3	0	108.667	64	958.667	903.333	-55.3333	3	2	3	4	3	4
M038	41	26.6	l	m	60	OU	36	y	97.6	3		y	y			y	n	52	73	70	21	18	6	6		n	y	1	3	2	1	1		0	0	0	0	331.333	526	769.333	846.333	77	2	3	3	3	4	4
F041	47	27.8	r	i	120	OU	12	y	23.8	1		Y				n	n	74	n/a	n/a			6	5			n/a	n/a	2	2	n/a	n/a		1	0	n/a	n/a	182.333		668.333			2	n/a	n/a	3
M043	49	28.3	r	i	60	OU	36	y	89.3	3.5		y				n	n	51	65	69	14	18	6	6		n	y	1	5	7	5	3		3	3	3	2	594.667	525.333	634	843.333	209.333	3	3	3	4	4	4
M046	49	23.6	l	m	18	ou	4	y	98.8	5		y	y		y	y	y	72	81	87	9	15	7	5		y	Y	0	3	3	3	1		3	1	1	1	364	546	755.667	780.667	25	3	3	3	4	4	4
M049	44	23.1	r	i	24	ou	6	n				y	y			n	n	67	84	71	17	4	7	7		y	Y	1	3	3	2	2		1	0	1	0	286.667	256.667	819.667	858	38.3333	1	3	3	2	4	4
M052	34	22.6	l	i	6	a	4	n	98.8	4		y				y	n	74	75	100	1	26	6	6		y	Y	0	3	2	4	4		1	1	2	3	132.667	77.3333	752.333	845.333	93	2	1	2	3	2	3
F054	62	24.6	r	m	33	ou	33	y	97.6	1.5		y				y	n	58	52	66	-6	8	6	2		n	Y	4	4	4	4	5		3	3	0	2	138	89.3333	670	818.333	148.333	2	2	2	3	3	3
M057	37	29.7	l	m	24	a	3	y	100	4.25		y				y	n	63	93	82	30	19	7	7		n	Y	3	6	2	1	1		1	0	0	1	250.667	392	1094.33	786.333	-308	3	2	3	4	3	4
M062	61	28.6	R	i	16	a	16	y	90.475	0.25		y				n	n	62	73	83	11	21	7	6		y	Y	1	2	2	1	1		0	0	0	0	129.333	652.667	825.667	879	53.3333	4	3	3	5	4	4
M063	27	21.8	r	m	3.5	ou	3.5	n				y				y	n	77	78	86	1	9	6	6		n	y	1	1	2	2	2		0	0	0	0	167.333	244.667	960	977.333	17.3333	3	3	3	4	4	4
M064	61	27.7	r	m	18	ou	18	n				y				n	n	57	72		15		6	6		n			5	3	3	3		2	2	1	2	96.6667	68	763	792.667	29.6667	2	2	2	3	3	3
M066	49	24.4	r	m	12	ou	6	y	96.425	6.5		Y				n	n	75	88	92	13	17	6	6		n	y	0	3	2	1	1		1	1	1	0	223.333	526.667	941.667	770	-171.667	2	3	3	3	4	4
M067	36	28.4	r	m	12	a	12	y	94.05	4		Y	y			n	n	69	75	50	6	-19	5	5		n	y	0	2	1	4	2		2	0	2	0	199.333	105.333	802.667	928.667	126	3	1	2	4	2	3
Placebo
Code	Age	BMI	Side	Type (M or I)	Symptoms (months)	OU, UU or A	Length of last episode (months)	Returned Subject Diary	Drug adherence	PA (d/wk)	Doctor	Physiotherapist	Massage Therapist	Chiropractic	Strength Coach	Physio	Other Txt during study	Baseline	Visit 2	Follow-Up		Change	Before injury	Baseline Visit		Visit 2: return to sport Y/N	Follow Up Q: return? Y/N	If Y, rate pain during activity 0-10	Baseline	Check In 1	Check In 2	Visit 2		Baseline	Check In 1	Check In 2	Visit 2	Visit 1	Visit 2	Vist 1	Visit 2	Difference	Email Check In1	Email Check In2	Visit 2
F002	55	21.2	r	i	24	OU	18	y	98.8	6.25	Y	Y		Y		N	N	47	54	43	7	-4	7	5		y	y	5	4	4	4	4		3	4	5	4	65.3333	174	816	515.333	-300.667	2	3	2	3	4	3
F004	57	25.7	l	m	96	OU	96	y	91.625	4.25	Y	Y	Y			N	Y	56	60	68	4	12	7	5		n	Y	6	3	4	4	2		2	3	1	1	42	67.3333	471	575.333	104.333	2	2	2	3	3	3
F006	62	19.4	l	m	5	A	5	y	100	2.25		Y				N	N	43	55	72	12	29	8	6		y	Y	5	5	5	4	4		4	3	1	1	112	326.667	673.667	708.333	34.6667	2	4	3	3	5	4
M008	29	29.2	r	i	96	OU	96	y	96.4	3		Y	Y	Y	Y	Y	Y	57	72	67	15	10	7	7		n	y	3	5	5	3	3		0	0	0	0	37.3333	466.667	870.667	833.333	-37.3333	2	3	3	3	4	4
M010	42	24.5	l	m	84	OU	84	y	85.7	3.25		Y			Y	Y	Y	67	71	68	4	1	9	7		n	Y	3	2	2	3	3		0	0	0	0	385.333	227.333	793.667	798.667	5	2	1	1	3	2	2
F012	52	25.9	l	m	72	OU	3.5	y	70.575	3		Y		Y		Y		51	39	64	-12	13	7	5		y	Y	5	4	6	7	7		1	5	2	4	131.333	44	852	836.667	-15.3333	0	0	0	1	1	1
M013	26	25.8	L	M	4	A	4	n				Y				N	N	48	42	62	-6	14	9	5		n	Y	6	4	3	4	4		1	4	1	1	114	58	865.333	817	-48.3333	3	2	2	4	3	3
F015	58	19.7	l	m	13	OU	13	y	92.85	4.5		Y				N	N	46	34	28	-12	-18	6	4		n	N	N	3	3	4	3		3	4	6	3	263	273.333	558.667	660.667	102	2	2	2	3	3	3
F016	31	29.2	l	i	5	OU	5	y	82.175	1.25		Y	Y	Y		Y	Y	55	74	64	19	9	6	5		n	Y	2	7	4	3	2		4	3	1	2	158	227.333	875.667	827.667	-48	3	4	4	4	5	5
M017	41	29	r	m	30	OU	30	y	100	4.25		Y		Y		N	N	58	76	85	18	27	7	7		y	Y	2	5	4	3	4		4	3	1	2	150	206.667	887.667	1013	125.333	3	3	3	4	4	4
M020	56	21.4	r	m	360	A	6	y	90.45	4.75		Y	Y			n	n	79	96	99	17	20	5	5		n	Y	0	2	1	2	1		1	0	1	1	775.333	692	695.667	498.667	-197	3	2	2	4	3	3
M021	30	25.7	l	m	3	OU	3	n				Y		Y		n	n	50	51	62	1	12	7	4		y	y	1	4	5	5	3		0	0	0	0	120.667	183.333	806	834.333	28.3333	4	2	3	5	3	4
M022	52	21	r	m	60	A	3	n				y				n	n	78	n/a	n/a			7	7		n/a	n/a	n/a	3	n/a	n/a	n/a		1	n	n	n	482.667		658.333			n	n	n
F024	36	21.1	l	m	36	OU	36	y	88.1	3.75		Y				n	n	73	82	82	9	9	8	7		n	y	2	2	1	2	1		0	0	0	0	262	238.667	804.667	914.333	109.667	2	3	3	3	4	4
M065	31	23.9	r	i	132	ou	7	y	76.2	5.75		y				n	n	76	77	80	1	4	7	6		n	y	2	2	2	3	2		1	3	1	3	335.667	448.667	870.333	775.667	-94.6667	2	2	2	3	3	3
F030	53	26.9	l	m	16	OU	6	n				y				n	n	77	64	64	-13	-13	6	2		n	y	3	2	3	3	3		0	1	1	3	138.667	95.3333	673	586.333	-86.6667	4	4	2	5	5	3
F031	52	29.5	r	m	84	OU	84	y	95.2	4		y	y			n	n	56	74	69	18	13	7	4		n	y	4	5	2	0	2		2	0	1	0	63.3333	42.6667	683	836.667	153.667	3	2	4	4	3	5
M033	37	25.3	r	i	10	OU	10	n				y		y		n	n	74	93	89	19	15	7	7		y	y	2	5	3	3	2		4	2	2	3	646	320.333	866	941.667	75.6667	3	3	4	4	4	5
F037	52	26.4	r	i	24	OU	6	y	69.025	6		y				y	n	48	57	64	9	16	2	6		n	y	3	4	5	3	4		2	3	1	0	91	174	794	833.333	39.3333	2	4	4	3	5	5
F039	49	24.2	r	m	60	OU	18	y	100	3.75		Y				n	n	76	96	76	20	0	7	7		n	y	6	4	4	3	0		2	1	0	0	246.667	218	785.667	821.667	36	2	4	3	3	5	4
F040	55	23.9	r	m	18	OU	9	y	100	2.75		y	y			n	n	79	82	74	3	-5	6	6		n	Y	3	2	5	3	3		0	0	0	0	57.3333	109.333	836	801.333	-34.6667	2	3	3	3	4	4
M042	50	29.8	r	m	10	OU	10	y	70.25	3.5		y		y		n	n	55	71	90	16	35	7	5		y	y	1	1	2	2	3		0	0	0	1	449.333	458.667	980	1064.33	84.3333	2	2	2	3	3	3
M044	53	26.7	r	i	8	ou	8	y	85.7	4.5		y				n	n	76	99	94	23	18	7	5		n	Y	1	2	4	2	0		0	1	0	0	184	236	907	864.667	-42.3333	2	3	3	3	4	4
M045	48	22.8	r	m	120	ou	120	y	89.3	6.25	y	y	y	y		y	y	72	92	82	20	10	9	5		y	Y	2	1	2	0	1		1	1	0	1	100.667	482	699	624.667	-74.3333	3	4	4	4	5	5
M047	35	25.1	l	m	8	ou	8	y	88.075	4		Y				n	n	78	75	90	-3	12	8	7		n	Y	3	1	2	2	2		0	0	0	1	76	242	1027	818.667	-208.333	2	2	2	3	3	3
M048	40	25.3	l	m	24	ou	24	y	69.05	4.25		y	y			n	n	50	62	57	12	7	9	7		n	Y	6	1	2	3	2		0	0	0	0	445	188.667	873.667	933.333	59.6667	3	1	2	4	2	3
F050	62	19.4	l	i	108	ou	36	y	98.8	6.25		y				n	n	48	74	73	26	25	8	6		n	Y	1	5	1	1	2		1	0	0	0	98.6667	121.333	731	759.333	28.3333	4	3	4	5	4	5
M051	36	28.4	r	m	84	a	84	y	85.7	4.75		y		y		n	n	72	76	97	4	25	9	8		n	Y	2	4	5	3	2		1	2	1	0	247.333	301.333	905.333	1039	133.667	2	4	4	3	5	5
F053	55	29.7	r	m	240	ou	60	y				Y				n	n	37	64	72	27	35	10	6		n	Y	6	7	6	8	6		0	0	2	0	200.667	171.333	958.667	877	-81.6667	2	2	2	3	3	3
F055	43	19.3	r	i	48	a	48	n/a				n				n	n	66	n/a	n/a			7	5		n/a	n/a	n/a	5	n/a	n/a	n/a		1	2	n/a	n/a	318.667		864.333			n/a	n/a	n/a
F056	27	27.1	r	m	72	ou	8.5	y	84.525	3		Y				n	n	54	45	47	-9	-7	7	7		y	N	N	6	7	7	4		6	1	1	0	106.667	94	905.667	913.333	7.66667	2	3	2	3	4	3
F058	50	26.6	l	m	4.5	ou	4.5	y	90.475	4.25		y				n	n	67	70	79	3	12	7	7		n	N	N	4	1	4	4		2	0	1	1	276	299.333	666.333	827.333	161	4	2	2	5	3	3
M059	43	29.6	l	m	48	ou	7	n				Y	y			n	n	61	60		-1		5	5		n			2	3	2	3		1	1	3	2	220	173.333	1079	968.667	-110.333	2	2	3	3	3	4
F060	67	29.6	l	m	240	ou	60	y	95.225	6.5		y				n	n	67	50	67	-17	0	5	3		n	Y	2	6	4	4	4		2	4	4	0	142.667	70	764	707	-57	3	3	3	4	4	4
M061	27	22.6	l	m	36	ou	36	y	73.825	3.5		y				n	n	68	82	75	14	7	7	5		n	Y	3	2	2	1	3		0	0	0	0	136	70	1039	979.667	-59.3333	3	3	3	4	4	4
																																		1.42857	1.5	1.12121	1.0303	219.41	227.323	815.343	812.333	-6.28283	2.48485	2.63636	2.66667	3.48485	3.63636	3.66667
																																		1.5394	1.60019	1.47389	1.28659	172.404	149.98	132.067	142.311	107.054	0.833712	0.994302	0.957427	0.833712	0.994302	0.957427

## Sheet: Missing Data
Subjects that left the study	Reason
M022	Allergy
F041	Stomach Pain - symptoms
F055	Time
Missing Subject Diaries - Study Adherence Data		Missing Email Check In 1			Missing Email Check In 2			Missing Email Follow Up
F001		F028			M025			M014
F009								M025
M013								M059
M018								M064
M019
M020
F023
F031
M033
F035
F026
M049
M053
M059
M063
M064

## Sheet: Information
Subject	Gel	Age	BMI	Side	Type (M or I)	Symptoms (months)	OU, UU or A	Length of last episode (months)	Returned Subject Diary			Consent form
F001	3	45	26.8	r	m	12	OU	3	n			y
F002	15	55	21.2	r	i	24	OU	18	y			needs to be printed
M003	7	27	25.3	l	m	24	OU	4	y			needs to be printed
F004	11	57	25.7	l	m	96	OU	96	y			y
F005	1	59	20.6	l	m	168	OU	168	y			y
F006	10	62	19.4	l	m	5	A	5	y			y
F007	5	37	24.9	l	i	18	A	18	y			needs to be printed
M008	12	29	29.2	r	i	96	OU	96	y			needs to be printed
F009	8	48	29	l	i	11	OU	8	n			y
M010	9	42	24.5	l	m	84	OU	84	y			y
F011	4	55	29.8	r	i	16	OU	16	y			needs to be printed
F012	16	52	25.9	l	m	72	OU	3.5	y			needs to be printed
M013	13	26	25.8	L	M	4	A	4	n			y
M014	2	51	27.9	r	m	3	OU	3	y			needs to be printed
F015	14	58	19.7	l	m	13	OU	13	y			needs to be printed
F016	6	31	29.2	l	i	5	OU	5	y			y
M017	28	41	29	r	m	30	OU	30	y			y
M018	29	24	22.3	r	m	6	OU	6	y			y
M019	23	20	20.9	r	m	36	OU	12	n			y
M020	22	56	21.4	r	m	360	A	6	y			y
M021	32	30	25.7	l	m	3	OU	3	n			y
M022	24	52	21	r	m	60	A	3	n			y
F023	25	53	21.4	r	m	36	A	36	n			y
F024	30	36	21.1	l	m	36	OU	36	y			y
M025	27	42	27.4	r	i	60	OU	48	y			y
M026	19	32	21.1	l	m	3	OU	19	y			y
M027	17	48	24.7	l	i	24	OU	24	y			y
F028	21	43	27.1	r	m	324	OU	3	y			y
F029	31	45	23	r	i	240	OU	240	y			y
F030	18	53	26.9	l	m	16	OU	6	n			y
F031	20	52	29.5	r	m	84	OU	84	y			y
F032	43	48	25	r	i	78	OU	78	y			y
M033	26	37	25.3	r	i	10	OU	10	n			y
M034	46	55	25.5	r	i	24	OU	24	y			y
F035	48	53	27.1	l	m	18	OU	4	n			y
F036	47	42	29.9	l	m	48	OU	48	n			y
F037	38	52	26.4	r	i	24	OU	6	y			y
M038	41	41	26.6	l	m	60	OU	36	y			y
F039	40	49	24.2	r	m	60	OU	18	y			y
F040	34	55	23.9	r	m	18	OU	9	y			y
F041	44	47	27.8	r	i	120	OU	12	y			y
M042	33	50	29.8	r	m	10	OU	10	y			y
M043	45	49	28.3	r	i	60	OU	36	y			y
M044	35	53	26.7	r	i	8	ou	8	y			y
M045	39	48	22.8	r	m	120	ou	120	y			y
M046	42	49	23.6	l	m	18	ou	4	y			y
M047	37	35	25.1	l	m	8	ou	8	y			y
M048	36	40	25.3	l	m	24	ou	24	y			y
M049	54	44	23.1	r	i	24	ou	6	n			y
F050	55	62	19.4	l	i	108	ou	36	y			y
M051	61	36	28.4	r	m	84	a	84	y			y
M052	57	34	22.6	l	i	6	a	4	n			y
F053	64	55	29.7	r	m	240	ou	60	y			y
F054	60	62	24.6	r	m	33	ou	33	y			y
F055	63	43	19.3	r	i	48	a	48	n/a			y
F056	52	27	27.1	r	m	72	ou	8.5	y			y
M057	59	37	29.7	l	m	24	a	3	y			y
F058	51	50	26.6	l	m	4.5	ou	4.5	y			y
M059	62	43	29.6	l	m	48	ou	7	n			y
F060	53	67	29.6	l	m	240	ou	60	y			y
M061	58	27	22.6	l	m	36	ou	36	y			y
M062	50	61	28.6	R	i	16	a	16	y			y
M063	49	27	21.8	r	m	3.5	ou	3.5	n			y
M064	56	61	27.7	r	m	18	ou	18	n			y
M065	77	31	23.9	r	i	132	ou	7	y			y
M066	72	49	24.4	r	m	12	ou	6	y			y
M067	70	36	28.4	r	m	12	a	12	y			y

## Sheet: Study Adherence
Based off study diary
Subject	Application % week 1	App % week 2	App % week 3	App % week 4	avg % week			Subject	Physical activity/day week 1	PA week 2	PA week 3	PA week 4	PA Avg/wk
F001								F001
F002	100	100	100	95.2	98.8			F002	5	6	7	7	6.25
M003	100	100	100	100	100			M003	5	6	7	7	6.25
F004	95.2	90.4	95.2	85.7	91.625			F004	5	3	4	5	4.25
F005	100	95.2	100	95.2	97.6			F005	5	6	6	5	5.5
F006	100	100	100	100	100			F006	2	4	2	1	2.25
F007	100	100	100	77.8	94.45			F007	7	7	7	2	5.75
M008	95.2	95.2	95.2	100	96.4			M008	1	1	6	4	3
F009	85.7	76.2	62	66.7	72.65			F009	7	6	4	7	6
M010	71.4	95.2	95.2	81	85.7			M010	4	1	5	3	3.25
F011	100	100	100	100	100			F011	5	6	7	7	6.25
F012	57.1	95.2	100	30	70.575			F012	4	4	3	1	3
M013					#DIV/0!			M013					#DIV/0!
M014	100	100	100	100	100			M014	5	5	6	7	5.75
F015	100	95.2	76.2	100	92.85			F015	4	6	4	4	4.5
F016	90.5	81	90.5	66.7	82.175			F016	0	3	2	0	1.25
M017	100	100	100	100	100			M017	2	5	5	5	4.25
M018	100	95.2	100	95.2	97.6			M018	5	3	4	0	3
M019					#DIV/0!			M019					#DIV/0!
M020	76.1	100	90.5	95.2	90.45			M020	4	6	5	4	4.75
M021					#DIV/0!			M021					#DIV/0!
M022					#DIV/0!			M022					#DIV/0!
F023					#DIV/0!			F023					#DIV/0!
F024	81	90.5	95.2	85.7	88.1			F024	4	4	3	4	3.75
M025	100	100	100	100	100			M025	6	4	3	3	4
M026	66.7	100	90.5	95.2	88.1			M026	4	7	7	6	6
M027	100	100	85.7	90.5	94.05			M027	4	3	3	4	3.5
F028	66.7	61.9	100	5.8	58.6			F028	3	5	5	0	3.25
F029	100	95.2	100	95.2	97.6			F029	4	3	4	5	4
F030					#DIV/0!			F030					#DIV/0!
F031	95.2	95.2	95.2	95.2	95.2			F031	4	4	4	4	4
F032	100	100	100	100	100			F032	5	5	4	3	4.25
M033					#DIV/0!			M033					#DIV/0!
M034	81	100	100	95.2	94.05			M034	7	6	6	4	5.75
F035					#DIV/0!			F035					#DIV/0!
F036					#DIV/0!			F036					#DIV/0!
F037	85.7	85.7	71.4	33.3	69.025			F037	6	6	6	6	6
M038	95.2	95.2	100	100	97.6			M038	4	3	3	2	3
F039	100	100	100	100	100			F039	5	4	4	2	3.75
F040	100	100	100	100	100			F040	3	1	4	3	2.75
F041	95.2	0	0	0	23.8			F041	4	0	0	0	1
M042	76.2	61.9	76.2	66.7	70.25			M042	6	1	4	3	3.5
M043	85.7	90.5	90.5	90.5	89.3			M043	2	5	4	3	3.5
M044	85.7	100	57.1	100	85.7			M044	6	4	3	5	4.5
M045	90.5	95.2	90.5	81	89.3			M045	7	7	6	5	6.25
M046	100	100	100	95.2	98.8			M046	6	6	3	5	5
M047	90.5	95.2	95.2	71.4	88.075			M047	5	5	2	4	4
M048	71.4	57.1	81	66.7	69.05			M048	7	4	2	4	4.25
M049					#DIV/0!			M049					#DIV/0!
F050	95.2	100	100	100	98.8			F050	5	6	7	7	6.25
M051	71.4	85.7	90.5	95.2	85.7			M051	5	4	5	5	4.75
M052	100	95.2	100	100	98.8			M052	5	2	5	4	4
F053					#DIV/0!			F053					#DIV/0!
F054	100	95.2	100	95.2	97.6			F054	3	0	1	2	1.5
F055					#DIV/0!			F055					#DIV/0!
F056	76.2	85.7	90.5	85.7	84.525			F056	3	4	3	2	3
M057	100	100	100	100	100			M057	5	4	4	4	4.25
F058	100	100	100	61.9	90.475			F058	3	5	4	5	4.25
M059					#DIV/0!			M059					#DIV/0!
F060	85.7	100	95.2	100	95.225			F060	6	7	7	6	6.5
M061	81	76.2	76.2	61.9	73.825			M061	5	2	3	4	3.5
M062	85.7	95.2	90.5	90.5	90.475			M062	1	0	0	0	0.25
M063					#DIV/0!			M063					#DIV/0!
M064					#DIV/0!			M064					#DIV/0!
M065	61.9	71.4	81	90.5	76.2			M065	5	6	6	6	5.75
M066	100	100	100	85.7	96.425			M066	7	7	6	6	6.5
M067	100	90.5	90.5	95.2	94.05			M067	4	3	4	5	4

## Sheet: Treatment
Treatments prior to study			Answer:	Y or blank (no)		Treatment during the study		Y/N		other txt - anything listed other than physio
Subject	Doctor	Physiotherapist	Massage Therapist	Chiropractic	Strength Coach	Physio	Other Txt during study
F001			Y	Y	Y	N	Y
F002	Y	Y		Y		N	N
M003				Y		N	N
F004	Y	Y	Y			N	Y
F005		Y		Y		Y	N
F006						N	N
F007		Y	Y	Y		N	Y
M008		Y	Y	Y	Y	Y	Y
F009		Y	Y			N	N
M010		Y			Y	Y	Y
F011		Y	Y	Y	Y	N	Y
F012		Y		Y		Y
M013						N	N
M014						N	N
F015		Y				N	N
F016		Y	Y	Y		Y	Y
M017				Y		N	N
M018		Y				n	n
M019						n	n
M020			Y			n	n
Subject	Doctor	Physiotherapist	Massage Therapist	Chiropractic	Strength Coach	Physio	Other Txt during study
M021		Y		Y		n	n
M022		y				n	n
F023		Y				n	n
F024						n	n
M025						n	n
M026		y		y		n	n
M027		y				n	n
F028		Y		Y	Y	y	y
F029		y	y			n	n
F030		y				n	n
F031		y	y			n	n
F032		y	y			y	n
M033		y		y		n	n
M034		y	y	y		n	n
F035		y				n	n
F036		y	y		y	n	n
F037		y				y	n
M038		y	y			y	n
F039						n	n
F040		y	y			n	n
F041						n	n
M042		y		y		n	n
M043		y				n	n
M044		y				n	n
M045	y	y	y	y		y	y
M046		y	y		y	y	y
M047						n	n
M048		y	y			n	n
M049		y	y			n	n
F050		y				n	n
M051		y		y		n	n
M052		y				y	n
F053						n	n
F054		y				y	n
F055						n	n
F056						n	n
M057		y				y	n
F058		y				n	n
M059			y			n	n
F060		y				n	n
M061		y				n	n
M062		y				n	n
M063		y				y	n
M064		y				n	n
M065		y				n	n
M066						n	n
M067			y			n	n

## Sheet: VISA-A and TAS
VISA-A					TAS			Return to sport/activity
Subject	Baseline	Visit 2	Follow-Up		Before injury	Baseline Visit		Visit 2: return to sport Y/N	Follow Up Q: return? Y/N	If Y, rate pain during activity 0-10
F001	54	85	85		5	5		n	Y	0
F002	47	54	43		7	5		y	y	5
M003	73	79	77		10	10		n	Y	4
F004	56	60	68		7	5		n	Y	6
F005	46	63	57		7	6		n	Y	6
F006	43	55	72		8	6		y	Y	5
F007	20	45	73		7	2		n	N	N
M008	57	72	67		7	7		n	y	3
F009	74	76	63		5	5		n	N	N
M010	67	71	68		9	7		n	Y	3
F011	4	25	8		4	2		y	Y	9
F012	51	39	64		7	5		y	Y	5
M013	48	42	62		9	5		n	Y	6
M014	47	49			7	5		n
F015	46	34	28		6	4		n	N	N
F016	55	74	64		6	5		n	Y	2
M017	58	76	85		7	7		y	Y	2
M018	71	71	74		7	4		n	N	N
M019	55	68	55		7	9		y	Y	4
M020	79	96	99		5	5		n	Y	0
M021	50	51	62		7	4		y	y	1
M022	78	n/a	n/a		7	7		n/a	n/a	n/a
F023	76	82	77		7	5		n	y	2
F024	73	82	82		8	7		n	y	2
M025	39	36			7	5		n
M026	78	87	98		7	7		n	y	1
M027	52	67	60		5	7		n	y	4
F028	77	95	93		9	6		n	y	1
F029	64	60	48		9	9		n	y	8
F030	77	64	64		6	2		n	y	3
F031	56	74	69		7	4		n	y	4
F032	33	12	18		3	3		n	y	9
M033	74	93	89		7	7		y	y	2
M034	31	43	41		8	7		n	N	N
F035	48	52	33		5	2		n	N	N
F036	56	53	55		7	3		n	N	N
F037	48	57	64		2	6		n	y	3
M038	52	73	70		6	6		n	y	1
F039	76	96	76		7	7		n	y	6
F040	79	82	74		6	6		n	Y	3
F041	74	n/a	n/a		6	5			n/a	n/a
M042	55	71	90		7	5		y	y	1
M043	51	65	69		6	6		n	y	1
M044	76	99	94		7	5		n	Y	1
M045	72	92	82		9	5		y	Y	2
M046	72	81	87		7	5		y	Y	0
M047	78	75	90		8	7		n	Y	3
M048	50	62	57		9	7		n	Y	6
M049	67	84	71		7	7		y	Y	1
F050	48	74	73		8	6		n	Y	1
M051	72	76	97		9	8		n	Y	2
M052	74	75	100		6	6		y	Y	0
F053	37	64	72		10	6		n	Y	6
F054	58	52	66		6	2		n	Y	4
F055	66	n/a	n/a		7	5		n/a	n/a	n/a
F056	54	45	47		7	7		y	N	N
M057	63	93	82		7	7		n	Y	3
F058	67	70	79		7	7		n	N	N
M059	61	60			5	5		n
F060	67	50	67		5	3		n	Y	2
M061	68	82	75		7	5		n	Y	3
M062	62	73	83		7	6		y	Y	1
M063	77	78	86		6	6		n	y	1
M064	57	72			6	6		n
M065	76	77	80		7	6		n	y	2
M066	75	88	92		6	6		n	y	0
M067	69	75	50		5	5		n	y	0

## Sheet: Pain Measurements
All Activites						Rehab					All Rest					Hop					Current Rest
Subject	Baseline	Check In 1	Check In 2	Visit 2		Baseline	Check In 1	Check In 2	Visit 2		Baseline	Check In 1	Check In 2	Visit 2		Baseline	Check In 1	Check In 2	Visit 2		Baseline	Check In 1	Check In 2	Visit 2
F001	2	6	5	2		2	5	4	0		7	5	0	0		7	8	7	5		0	0	0	0
F002	4	4	4	4		6	4	4	4		5	5	5	5		7	6	6	4		3	4	5	4
M003	3	7	4	1		4	6	4	4		1	0	0	0		3	6	2	2		0	0	0	0
F004	3	4	4	2		6	5	4	4		2	2	1	1		3	6	5	3		2	3	1	1
F005	3	7	6	2		6	6	6	3		1	2	4	0		4	7	8	5		0	2	3	1
F006	5	5	4	4		3	4	2	1		5	4	1	5		7	5	4	0		4	3	1	1
F007	8	7	6	5		6	7	6	8		3	3	2	1		4	7	7	3		0	3	2	1
M008	5	5	3	3		5	5	3	5		7	0	0	0		3	5	0	0		0	0	0	0
F009	4	4	1	2		2	3	1	3		0	0	0	0		4	5	1	1		1	1	0	1
M010	2	2	3	3		3	3	3	3		0	2	2	2		3	3	3	3		0	0	0	0
F011	6	6	4	5		8	8	3	6		6	5	2	3		10	7	4	3		5	6	2	5
F012	4	6	7	7		7	7	7	7		1	2	2	2		4	8	9	5		1	5	2	4
M013	4	3	4	4		6	3	4	4		1	6	2	2		3	3	3	3		1	4	1	1
M014	5	6	6	6		7	6	6	6		5	5	5	4		5	6	6	6		5	6	4	4
F015	3	3	4	3		3	3	4	3		5	6	5	5		3	3	2	5		3	4	6	3
F016	7	4	3	2		6	5	2	3		6	3	1	2		6	3	1	1		4	3	1	2
M017	5	4	3	4		7	4	4	4		4	4	2	2		3	4	3	3		4	3	1	2
M018	3	3	5	5		3	3	3	5		1	0	1	2		0	2	1	0		0	0	1	0
M019	7	6	8	7		9	7	7	7		3	5	4	4		6	7	7	6		1	4	5	4
M020	2	1	2	1		2	0	1	0		1	0	0	1		2	2	3	1		1	0	1	1
M021	4	5	5	3		0	3	1	0		0	1	0	0		5	4	3	3		0	0	0	0
M022	3	n/a	n/a	n/a		3	n/a	n/a	n/a		4	n/a	n/a	n/a		1	n/a	n/a	n/a		1	n	n	n
F023	4	3	2	1		4	2	1	1		0	1	0	0		2	3	1	0		0	1	0	0
F024	2	1	2	1		5	0	1	1		0	0	0	1		0	1	0	0		0	0	0	0
M025	5	8		5		3	8		4		3	5		8		4	5		7		1	2		6
M026	3	2	2	2		3	1	0	2		4	1	0	0		0	3	1	0		1	0	0	0
M027	5	5	2	3		4	5	4	3		4	3	2	2		4	5	4	4		2	3	4	2
F028	2		2	0		3		2	0		2		1	0		2		0	0		0		1	0
F029	1	5	6	7		3	7	5	7		0	0	0	0		5	7	6	7		0	0	0	0
F030	2	3	3	3		6	3	3	4		0	0	1	3		1	3	3	5		0	1	1	3
F031	5	2	0	2		8	0	0	5		2	1	0	0		4	1	0	0		2	0	1	0
F032	8	8	9	8		8	5	8	8		2	2	2	2		10	10	10	4		1	0	2	2
M033	5	3	3	2		2	3	2	2		6	1	2	2		2	6	4	2		4	2	2	3
M034	7	4	4	4		8	4	4	6		0	0	1	2		4	6	6	4		0	0	1	2
F035	7	3	3	3		5	6	3	3		3	1	2	3		2	3	3	3		4	2	2	2
F036	4	3	3	3		5	4	4	4		1	2	3	2		3	3	2	2		1	2	3	0
F037	4	5	3	4		4	4	2	6		3	3	1	1		3	7	1	1		2	3	1	0
M038	3	2	1	1		2	2	1	2		1	0	0	0		4	2	1	1		0	0	0	0
F039	4	4	3	0		6	6	2	1		1	2	1	0		2	3	3	0		2	1	0	0
F040	2	5	3	3		5	5	2	4		0	0	0	0		1	5	2	3		0	0	0	0
F041	2	2	n/a	n/a		2	2	n/a	n/a		0	0	n/a	n/a		1	0	n/a	n/a		1	0	n/a	n/a
M042	1	2	2	3		3	1	2	2		1	1	1	1		2	7	2	0		0	0	0	1
M043	5	7	5	3		0	7	6	4		5	7	3	3		6	8	6	6		3	3	3	2
M044	2	4	2	0		4	2	1	0		5	0	0	0		0	5	3	0		0	1	0	0
M045	1	2	0	1		3	1	0	1		1	1	1	1		3	1	1	1		1	1	0	1
M046	3	3	3	1		5	4	2	1		2	1	2	1		4	1	2	0		3	1	1	1
M047	1	2	2	2		2	2	2	3		0	0	0	0		1	1	1	3		0	0	0	1
M048	1	2	3	2		2	3	4	3		0	0	0	0		3	2	3	2		0	0	0	0
M049	3	3	2	2		5	3	0	2		1	1	1	1		2	4	1	1		1	0	1	0
F050	5	1	1	2		5	1	1	2		0	0	0	0		7	5	3	3		1	0	0	0
M051	4	5	3	2		6	4	2	2		1	3	1	1		3	5	2	1		1	2	1	0
M052	3	2	4	4		3	3	3	1		4	1	3	4		3	4	4	3		1	1	2	3
F053	7	6	8	6		6	6	6	6		3	0	2	0		0	3	5	0		0	0	2	0
F054	4	4	4	5		5	4	4	4		1	5	0	2		3	5	4	2		3	3	0	2
F055	5	n/a	n/a	n/a		6	n/a	n/a	n/a		1	n/a	n/a	n/a		3	n/a	n/a	n/a		1	2	n/a	n/a
F056	6	7	7	4		9	9	5	8		4	1	1	1		6	9	8	7		6	1	1	0
M057	6	2	1	1		7	0	1	1		2	0	0	0		1	0	0	0		1	0	0	1
F058	4	1	4	4		6	2	3	3		2	0	1	1		3	4	5	4		2	0	1	1
M059	2	3	2	3		4	3	2	3		1	1	1	2		4	4	7	2		1	1	3	2
F060	6	4	4	4		6	4	4	5		7	2	4	4		1	5	4	3		2	4	4	0
M061	2	2	1	3		3	2	2	5		0	0	0	0		0	0	0	0		0	0	0	0
M062	2	2	1	1		1	2	1	1		1	0	1	0		3	1	1	0		0	0	0	0
M063	1	2	2	2		3	2	2	2		0	0	0	0		2	1	2	1		0	0	0	0
M064	5	3	3	3		2	2	1	2		2	3	2	4		4	4	2	1		2	2	1	2
M065	2	2	3	2		4	2	3	2		3	2	3	1		1	3	5	1		1	3	1	3
M066	3	2	1	1		2	2	1	2		1	0	0	0		2	3	2	1		1	1	1	0
M067	2	1	4	2		4	1	4	3		2	0	2	0		2	1	6	1		2	0	2	0

## Sheet: Pain Pressure Threshold
	Visit 1				Visit 2
Subject	M1	M2	M3	Average	M1	M2	M3	Average
F001	210	196	210	205.333	430	438	448	438.667		Measurement was made at the most painful site on the tendon
F002	58	66	72	65.3333	200	164	158	174
M003	100			100	72	96	124	97.3333
F004	46	48	32	42	64	62	76	67.3333
F005	154	104	120	126	242	240	208	230
F006	110	108	118	112	270	346	364	326.667
F007	480			480	236	230	196	220.667
M008	52	24	36	37.3333	470	484	446	466.667
F009	194	104	194	164	142	138	184	154.667
M010	370	402	384	385.333	212	284	186	227.333
F011	586	580	586	584	462	440	392	431.333
F012	134	140	120	131.333	42	30	60	44
M013	134	118	90	114	70	58	46	58
M014				#DIV/0!	218	198	134	183.333
F015	280	246	263	263	256	298	266	273.333
F016	142	158	174	158	252	204	226	227.333
M017	146	170	134	150	242	200	178	206.667
M018	330	320	268	306	320	376	352	349.333
M019	604	508	546	552.667	220	290	284	264.667
M020	766	794	766	775.333	706	696	674	692
M021	144	124	94	120.667	200	196	154	183.333
M022	484	486	478	482.667	n/a	n/a	n/a	#DIV/0!
F023	66	66	82	71.3333	50	53	63	55.3333
F024	236	236	314	262	262	238	216	238.667
M025	102	92	96	96.6667	42	52	38	44
M026	120	100	108	109.333	332	328	330	330
M027	126	156	158	146.667	286	266	252	268
F028	90	88	102	93.3333	162	162	226	183.333
F029	80	84	70	78	54	38	112	68
F030	158	124	134	138.667	94	86	106	95.3333
F031	50	62	78	63.3333	56	30	42	42.6667
F032	256	294	298	282.667	202	276	220	232.667
M033	620	670	648	646	350	313	298	320.333
M034	216	246	192	218	80	102	104	95.3333
F035	28	40	28	32	146	190	134	156.667
F036	116	100	110	108.667	54	54	84	64
F037	82	100	91	91	146	192	184	174
M038	320	324	350	331.333	520	500	558	526
F039	212	238	290	246.667	170	258	226	218
F040	46	58	68	57.3333	96	106	126	109.333
F041	180	182	185	182.333	n/a	n/a	n/a	#DIV/0!
M042	406	478	464	449.333	484	484	408	458.667
M043	580	560	644	594.667	482	576	518	525.333
M044	206	206	140	184	254	234	220	236
M045	90	94	118	100.667	164	164	1118	482
M046	406	344	342	364	556	548	534	546
M047	74	74	80	76	254	260	212	242
M048	445	486	404	445	180	192	194	188.667
M049	332	238	290	286.667	274	242	254	256.667
F050	102	98	96	98.6667	134	116	114	121.333
M051	244	228	270	247.333	298	282	324	301.333
M052	134	136	128	132.667	72	76	84	77.3333
F053	190	198	214	200.667	168	166	180	171.333
F054	130	138	146	138	84	86	98	89.3333
F055	314	348	294	318.667	N/A	N/A	N/A	#DIV/0!
F056	106	100	114	106.667	110	90	82	94
M057	232	240	280	250.667	400	398	378	392
F058	290	292	246	276	304	316	278	299.333
M059	220	218	222	220	180	176	164	173.333
F060	142	160	126	142.667	68	68	74	70
M061	112	130	166	136	78	76	56	70
M062	116	126	146	129.333	640	650	668	652.667
M063	156	200	146	167.333	246	224	264	244.667
M064	96	94	100	96.6667	70	70	64	68
M065	330	328	349	335.667	466	446	434	448.667
M066	228	200	242	223.333	548	530	502	526.667
M067	192	194	212	199.333	108	90	118	105.333

## Sheet: Tendon Stiffness
	Visit 1				Visit 2
Subject	M1	M2	M3	Average	M1	M2	M3	Average		Difference Averages
F001	690	701	740	710.333	795	832	792	806.333		96
F002	727	803	918	816	519	527	500	515.333		-300.667		Measurement was made at tendon location in line with the center of the medial mallelous for all cases expect F009 and F011
M003	790	808	817	805	877	915	907	899.667		94.6667
F004	470	477	466	471	502	616	608	575.333		104.333
F005	627	666	647	646.667	684	724	693	700.333		53.6667
F006	682	680	659	673.667	707	713	705	708.333		34.6667
F007	800	797	819	805.333	802	856	852	836.667		31.3333
M008	835	897	880	870.667	842	836	822	833.333		-37.3333
F009	566	598	613	592.333	745	725	750	740		147.667
M010	827	779	775	793.667	794	771	831	798.667		5
F011	879	860	880	873	839	888	853	860		-13
F012	858	848	850	852	834	840	836	836.667		-15.3333
M013	854	852	890	865.333	819	824	808	817		-48.3333
M014	805	822	814	813.667	743	709	776	742.667		-71
F015	576	587	513	558.667	648	654	680	660.667		102
F016	827	865	935	875.667	845	814	824	827.667		-48
M017	873	879	911	887.667	1015	1028	996	1013		125.333
M018	899	959	931	929.667	940	957	962	953		23.3333
M019	490	556	578	541.333	683	737	735	718.333		177
M020	693	694	700	695.667	498	499	499	498.667		-197
M021	796	800	822	806	829	827	847	834.333		28.3333
M022	663	652	660	658.333	n/a	n/a	n/a	#DIV/0!		#DIV/0!
F023	702	744	743	729.667	653	581	585	606.333		-123.333
F024	813	810	791	804.667	914	904	925	914.333		109.667
M025	654	679	670	667.667	777	764	772	771		103.333
M026	739	740	732	737	681	694	695	690		-47
M027	661	636	640	645.667	914	932	932	926		280.333
F028	860	863	854	859	685	718	718	707		-152
F029	528	551	549	542.667	807	801	802	803.333		260.667
F030	666	655	698	673	593	590	576	586.333		-86.6667
F031	681	674	694	683	834	830	846	836.667		153.667
F032	540	526	526	530.667	709	707	688	701.333		170.667
M033	893	847	858	866	887	980	958	941.667		75.6667
M034	663	594	593	616.667	696	713	743	717.333		100.667
F035	704	719	683	702	727	747	713	729		27
F036	954	967	955	958.667	898	919	893	903.333		-55.3333
F037	779	826	777	794	850	823	827	833.333		39.3333
M038	759	771	778	769.333	851	851	837	846.333		77
F039	777	791	789	785.667	801	831	833	821.667		36
F040	842	843	823	836	782	798	824	801.333		-34.6667
F041	644	638	723	668.333	n/a	n/a	n/a	#DIV/0!		#DIV/0!
M042	976	987	977	980	1091	1068	1034	1064.33		84.3333
M043	611	643	648	634	844	847	839	843.333		209.333
M044	914	908	899	907	879	854	861	864.667		-42.3333
M045	702	703	692	699	635	616	623	624.667		-74.3333
M046	763	769	735	755.667	764	778	800	780.667		25
M047	1022	1030	1029	1027	816	807	833	818.667		-208.333
M048	908	867	846	873.667	941	919	940	933.333		59.6667
M049	803	827	829	819.667	861	866	847	858		38.3333
F050	723	734	736	731	759	755	764	759.333		28.3333
M051	878	919	919	905.333	1023	1041	1053	1039		133.667
M052	752	733	772	752.333	840	840	856	845.333		93
F053	971	941	964	958.667	886	875	870	877		-81.6667
F054	673	664	673	670	799	817	839	818.333		148.333
F055	863	873	857	864.333	N/A	N/A	N/A	#DIV/0!		#DIV/0!
F056	917	905	895	905.667	865	951	924	913.333		7.66667
M057	1130	1099	1054	1094.33	777	786	796	786.333		-308
F058	654	670	675	666.333	822	832	828	827.333		161
M059	1057	1095	1085	1079	927	984	995	968.667		-110.333
F060	747	755	790	764	707	708	706	707		-57
M061	1024	1046	1047	1039	973	984	982	979.667		-59.3333
M062	823	831	823	825.667	868	879	890	879		53.3333
M063	976	968	936	960	992	975	965	977.333		17.3333
M064	781	769	739	763	801	794	783	792.667		29.6667
M065	884	834	893	870.333	774	775	778	775.667		-94.6667
M066	893	975	957	941.667	769	769	772	770		-171.667
M067	793	801	814	802.667	930	935	921	928.667		126

## Sheet: Symptom Improvement 
Symptom Improvement				Q1: Do you think your symptoms improve					Side Effects
Subject	Email Check In1	Email Check In2	Visit 2	a lot worse	0			Subject	Email Check In1	Email Check In2	Visit 2
F001	2	2	3	a little worse	1			F001	N	N	N
F002	2	3	2	same	2			F002	bloated	bloated	bloated
M003	2	3	3	a bit better	3			M003	N	Diarrhea or Constipation	vomiting
F004	2	2	2	a lot better	4			F004	N	N	N
F005	1	1	1					F005	N	N	N
F006	2	4	3					F006	N	N	N
F007	3	2	3					F007	N	Diarrhea or Constipation	Diarrhea or Constipation
M008	2	3	3					M008	N	N	N
F009	2	3	3					F009	N	Diarrhea or Constipation	N
M010	2	1	1					M010	N	N	N
F011	3	1	3					F011	N	Diarrhea or Constipation	N
F012	0	0	0					F012	N	N	N
M013	3	2	2					M013	N	N	N
M014	2	2	3					M014	Gas	Gas	N
F015	2	2	2					F015	N	N	N
F016	3	4	4					F016	Stomach Pain	stomach pain	stomach Pain
M017	3	3	3					M017	Heartburn	heartburn	heartburn
M018	3	1	1					M018	N	heartburn	heartburn,gas
M019	2	2	3					M019	N	N	heartburn
M020	3	2	2					M020	N	Diarrhea or Constipation	Constipation
M021	4	2	3					M021	N	N	N
M022	n	n	n					M022	n/a	n/a	n/a
F023	2	2	3					F023	Heartburn	heartburn	N
F024	2	3	3					F024	N	gas	gas
M025	2		2					M025	N	n/a	heartburn
M026	2	2	3					M026	N	N	N
M027	3	3	3					M027	Diarrhea or Constipation	N	N
F028		3	3					F028		N	N
F029	2	3	2					F029	N	vomiting	vomiting
F030	4	4	2					F030	N	N	heartburn
F031	3	2	4					F031	N	N	N
F032	2	2	2					F032	N	Diarrhea or Constipation	bloated
M033	3	3	4					M033	N	N	N
M034	3	2	2					M034	N	N	N
F035	3	2	3					F035	N	N	N
M036	3	2	3					F036	Heartburn	stomach pain	stomach pain, nausea, heartburn
F037	2	4	4					F037	N	N	Diarrhea or Constipation
M038	2	3	3					M038	N	N	N
F039	2	4	3					F039	N	N	N
F040	2	3	3					F040	N	N	N
F041	2	n/a	n/a					F041	Stomach Pain	n/a	n/a
M042	2	2	2					M042	N	N	N
M043	3	3	3					M043	N	N	N
M044	2	3	3					M044	N	N	N
M045	3	4	4					M045	nausea	bloated	bloated, nausea
M046	3	3	3					M046	N	N	N
M047	2	2	2					M047	N	N	N
M048	3	1	2					M048	N	N	N
M049	1	3	3					M049	N	N	N
F050	4	3	4					F050	N	N	N
M051	2	4	4					M051	N	N	N
M052	2	1	2					M052	N	N	N
F053	2	2	2					F053	gas	bloated	bloated, stomach pain
F054	2	2	2					F054	N	N	N
F055	n/a	n/a	n/a					F055	n/a	n/a	n/a
F056	2	3	2					F056	N	N	N
M057	3	2	3					M057	N	gas	gas
F058	4	2	2					F058	Gas	gas	gas
M059	2	2	3					M059	Diarrhea or Constipation	N	gas, bloated, stomach pain
F060	3	3	3					F060	N	stomach pain	stomach pain
M061	3	3	3					M061	N	N	N
M062	4	3	3					M062	N	N	N
M063	3	3	3					M063	N	N	N
M064	2	2	2					M064	Heartburn	heartburn	nausea, gas
M065	2	2	2					M065	N	N	N
M066	2	3	3					M066	N	bloated	N
M067	3	1	2					M067	N	N	N

[truncated: 2 more sheets: placebo-diclofenac, for pain ANOVA]
